# Supplementary material for: Microbial Biodegradation of Paraffin Wax in Malaysian Crude Oil Mediated by Degradative Enzymes
Source: Front Microbiol. 2020 Sep 8;11:565608. doi: 10.3389/fmicb.2020.565608 (PMC7506063; doi:10.3389/fmicb.2020.565608)
Supplement: Supplementary file 1 [file Data_Sheet_1.ZIP]

Archive with 27 entries (26 files):
- Supplementary materials/
- Supplementary materials/Figure S8.pdf
- __MACOSX/Supplementary materials/._Figure S8.pdf
- Supplementary materials/Figure S9.pdf
- __MACOSX/Supplementary materials/._Figure S9.pdf
- Supplementary materials/Table S1.pdf
- __MACOSX/Supplementary materials/._Table S1.pdf
- Supplementary materials/Figure S11.pdf
- __MACOSX/Supplementary materials/._Figure S11.pdf
- Supplementary materials/Figure S10.pdf
- __MACOSX/Supplementary materials/._Figure S10.pdf
- Supplementary materials/Figure S12.pdf
- __MACOSX/Supplementary materials/._Figure S12.pdf
- Supplementary materials/Figure S1.pdf
- __MACOSX/Supplementary materials/._Figure S1.pdf
- Supplementary materials/Figure S2.pdf
- __MACOSX/Supplementary materials/._Figure S2.pdf
- Supplementary materials/Figure S3.pdf
- __MACOSX/Supplementary materials/._Figure S3.pdf
- Supplementary materials/Figure S7.pdf
- __MACOSX/Supplementary materials/._Figure S7.pdf
- Supplementary materials/Figure S6.pdf
- __MACOSX/Supplementary materials/._Figure S6.pdf
- Supplementary materials/Figure S4.pdf
- __MACOSX/Supplementary materials/._Figure S4.pdf
- Supplementary materials/Figure S5.pdf
- __MACOSX/Supplementary materials/._Figure S5.pdf
